# Supplementary material for: Are Baby Rattlesnakes More Dangerous than Adults? Origin, Transmission, and Prevalence of a Media-Driven Myth, with Evidence of Effective Messaging to Dispel It
Source: Toxins (Basel). 2026 Mar 14;18(3):144. doi: 10.3390/toxins18030144 (PMC13030322; doi:10.3390/toxins18030144)
Supplement: Supplementary file 1 [file toxins-18-00144-s001.zip]

Archive with 2 entries (2 files):
- SUPPLEMENTAL TABLE S1 PROOFS W WKH EDITS.pdf
- SUPPLEMENTAL TABLE S2.pdf
